# Supplementary material for: A molecular mechanism underlying gustatory memory trace for an association in the insular cortex
Source: eLife. 2015 Oct 9;4:e07582. doi: 10.7554/eLife.07582 (PMC4703067; doi:10.7554/eLife.07582)
Supplement: Figure 1—source data 1. — Kruskal-Wallis non-parametric ANOVA (1B, 1E), cluster analysis (1B), Mann-Whitney test (1B) and Friedman's non-parametric repeated measures ANOVA (1C) and independent samples t-test (1F) were conducted to analyse the group effect. DOI: http://dx.doi.org/10.7554/eLife.07582.004 [file elife-07582-fig1-data1.zip]

Archive with 1 entries (1 files):
- Figure 1source data 1.docx
