# Supplementary material for: A molecular mechanism underlying gustatory memory trace for an association in the insular cortex
Source: eLife. 2015 Oct 9;4:e07582. doi: 10.7554/eLife.07582 (PMC4703067; doi:10.7554/eLife.07582)
Supplement: Figure 2—source data 1. — Independent samples t-test (2E, 2F, 2G) and one way ANOVA (2I, 2J, 2K) were conducted to analyse the group effect. DOI: http://dx.doi.org/10.7554/eLife.07582.007 [file elife-07582-fig2-data1.zip]

Archive with 1 entries (1 files):
- Figure 2 source data 1.docx
