# Supplementary material for: A molecular mechanism underlying gustatory memory trace for an association in the insular cortex
Source: eLife. 2015 Oct 9;4:e07582. doi: 10.7554/eLife.07582 (PMC4703067; doi:10.7554/eLife.07582)
Supplement: Figure 3—source data 1. — Independent samples t-test was conducted to analyse the group effect. The differences between the variances of groups were corrected following Levene’s test for equality of variances. DOI: http://dx.doi.org/10.7554/eLife.07582.012 [file elife-07582-fig3-data1.zip]

Archive with 1 entries (1 files):
- Figure 3source data 1.docx
