# Supplementary material for: A molecular mechanism underlying gustatory memory trace for an association in the insular cortex
Source: eLife. 2015 Oct 9;4:e07582. doi: 10.7554/eLife.07582 (PMC4703067; doi:10.7554/eLife.07582)
Supplement: Figure 4—source data 1. — Independent samples t-test (4A, 4C, 4D, 4E, 4F, 4G) was conducted to analyse the group effect. Pearson’s correlation was used to analyse the association between the association between GluA1 and pT286CaMKIIα (4B). DOI: http://dx.doi.org/10.7554/eLife.07582.018 [file elife-07582-fig4-data1.zip]

Archive with 1 entries (1 files):
- Figure 4 source data 1.docx
